# Supplementary material for: Effects of Pregnancy on Plasma Sphingolipids Using a Metabolomic and Quantitative Analysis Approach
Source: Metabolites. 2023 Sep 21;13(9):1026. doi: 10.3390/metabo13091026 (PMC10534641; doi:10.3390/metabo13091026)
Supplement: Supplementary file 1 [file metabolites-13-01026-s001.zip]

Archive with 2 entries (2 files):
- Quantitative Lipidomics Supplementary Data.xlsx
- Sphingolipid Metabolomics Data Tables.pdf
