# Supplementary material for: Effects of Pregnancy on Plasma Sphingolipids Using a Metabolomic and Quantitative Analysis Approach
Source: Metabolites. 2023 Sep 21;13(9):1026. doi: 10.3390/metabo13091026 (PMC10534641; doi:10.3390/metabo13091026)
Supplement: Supplementary file 1 [file metabolites-13-01026-s001.zip › Quantitative Lipidomics Supplementary Data.xlsx]

## Sheet: FinalData
Study ID	Visit Day	SPC Lot #	Acquired Time	Cer d18:1/14:0	Cer d18:1/16:0	Cer d18:1/18:0	Cer d18:1/20:0	Cer d18:1/22:0	Cer d18:1/24:0	Cer d18:1/24:1	HexCer d18:1/16:0	HexCer d18:1/18:0	HexCer d18:1/20:0	HexCer d18:1/22:0	HexCer d18:1/24:0	LacCer d18:1/16:0	LacCer d18:1/18:0	LacCer d18:1/20:0	LacCer d18:1/22:0	LacCer d18:1/24:0	SM14	SM16	SM18	SM20	SM22	SM24
2	1	SPC5_MTK01:44	2023-04-11 20:47:45	0.00564839	0.187565	0.0484379	0.0498091	0.333304	2.01006	0.184311	0.0935561	0.0124365	0.0121303	0.127637	0.119231	0.452754	0.00992896	0.0026917	0.0108227	0.0586111	4.42361	119.037	4.11158	1.99832	2.93362	15.5385
2	3	SPC5_MTK01:44	2023-04-11 22:01:48	0.00478968	0.164495	0.0336233	0.0297208	0.369724	2.43651	0.131776	0.0579393	0.00853639	0.00664167	0.0940081	0.0950986	0.269901	0.0103583	0.00261147	0.0113546	0.0781901	3.6267	100.714	3.09798	1.9072	2.92606	15.5221
3	1	SPC5_MTK01:44	2023-04-11 21:30:06	0.0097435	0.258694	0.0600499	0.0639482	0.420015	2.34826	0.280336	0.103148	0.0153979	0.016381	0.172387	0.182568	0.674236	0.0111422	0.00196004	0.0116004	0.0878205	6.24711	129.36	3.88425	2.51341	3.68058	20.9571
3	3	SPC5_MTK01:44	2023-04-12 00:19:19	0.00711104	0.23183	0.0537756	0.0547225	0.458651	3.00795	0.264847	0.0798851	0.0102273	0.0113898	0.116323	0.147695	0.383419	0.0104109	0.00131248	0.00947261	0.077408	5.14015	116.981	3.87921	1.85005	3.01458	17.6127
5	1	SPC5_MTK01:44	2023-04-11 20:58:19	0.00860046	0.296067	0.0896419	0.0865401	0.549928	2.89767	0.351483	0.150904	0.0198792	0.0190946	0.175333	0.150305	0.705643	0.0124637	0.0036479	0.0127214	0.0725453	5.8226	149.838	5.40351	2.6635	3.62672	16.5989
5	3	SPC5_MTK01:44	2023-04-11 22:33:31	0.00622815	0.238656	0.0602562	0.0657687	0.722419	4.16995	0.329229	0.0880091	0.0118569	0.0107555	0.116602	0.104788	0.418312	0.00855347	0.0032013	0.0076302	0.0642831	5.72807	121.716	4.10817	2.45095	3.56869	18.3887
7	1	SPC5_MTK01:44	2023-04-11 17:37:20	0.00794341	0.252939	0.0827502	0.069436	0.376858	1.97482	0.250416	0.103442	0.0164959	0.0156469	0.131287	0.132357	0.412575	0.00948474	0.00241346	0.0104286	0.0679341	5.62305	135.793	4.38786	2.35868	3.18316	18.8387
7	3	SPC5_MTK01:44	2023-04-11 23:58:11	0.00549702	0.253789	0.074103	0.0626817	0.479098	3.25067	0.414468	0.0991202	0.0142716	0.0174592	0.12478	0.154257	0.331847	0.0124343	0.00278569	0.0127714	0.112283	6.40734	148.274	4.96372	2.09118	3.14509	19.4391
9	1	SPC5_MTK01:44	2023-04-11 17:26:43	0.00557038	0.181151	0.0447782	0.0363841	0.397994	2.80996	0.178848	0.112039	0.0158489	0.0173362	0.176302	0.186357	0.47136	0.0092689	0.00179637	0.0138815	0.0983968	5.36969	117.347	3.28042	2.10586	3.3834	17.3489
9	3	SPC5_MTK01:44	2023-04-11 23:05:17	0.00543315	0.189674	0.0302259	0.0310469	0.398322	2.639	0.200792	0.0733173	0.0110072	0.00890056	0.115968	0.136561	0.409735	0.0104216	0.00270867	0.0146345	0.103546	3.9381	115.268	2.75232	1.70027	2.87393	16.6176
10	1	SPC5_MTK01:44	2023-04-11 22:22:55	0.0104677	0.351173	0.0793651	0.0753925	0.57432	3.56794	0.296849	0.11581	0.0150262	0.0217389	0.154844	0.166042	0.656794	0.0104115	0.00381215	0.0123685	0.0944391	7.31413	156.578	4.65358	3.00104	4.61552	26.7448
10	3	SPC5_MTK01:44	2023-04-11 21:19:29	0.00697492	0.191771	0.0464615	0.0479905	0.457494	3.49565	0.240821	0.0679192	0.00746186	0.0101057	0.101492	0.113925	0.478995	0.0113235	0.00255915	0.0127586	0.0964563	5.60742	120.843	3.39877	2.1787	3.37129	20.2033
11	1	SPC5_MTK01:44	2023-04-11 19:44:17	0.0065708	0.211488	0.0333419	0.0478272	0.59164	3.51891	0.200792	0.145637	0.0188937	0.0148184	0.178574	0.172302	0.534549	0.00796129	0.00204717	0.00853942	0.0624107	5.17676	128.247	3.27032	2.44034	3.43777	17.0305
11	3	SPC5_MTK01:44	2023-04-11 16:54:58	0.0059677	0.186192	0.0209828	0.0333484	0.647115	4.18843	0.158546	0.0740965	0.00920146	0.00869228	0.110976	0.118219	0.241759	0.00543001	0.00148484	0.0083927	0.0591089	4.91608	97.7958	2.1002	1.93181	2.88779	13.9987
12	1	SPC5_MTK01:44	2023-04-11 21:51:14	0.00863051	0.31243	0.0981263	0.0794275	0.468346	2.62481	0.289727	0.155537	0.0180385	0.0211231	0.185613	0.191078	0.71981	0.0134393	0.00289813	0.0109857	0.0765623	6.06447	148.372	4.97406	2.4591	3.17835	17.3521
12	3	SPC5_MTK01:44	2023-04-11 22:12:21	0.00646011	0.210405	0.0521373	0.0475839	0.50762	3.22929	0.232813	0.0810131	0.00909628	0.0119607	0.110227	0.126101	0.417362	0.0102603	0.00274957	0.0124851	0.0756543	4.64084	118.087	3.43863	1.94718	2.84303	16.2224
14	1	SPC5_MTK01:44	2023-04-11 22:54:41	0.00415026	0.17186	0.0565688	0.059802	0.341811	1.9688	0.229658	0.0880191	0.00770315	0.0130278	0.0959373	0.0892705	0.398385	0.00642359	0.00253313	0.00690075	0.0424565	2.75205	107.849	3.58267	2.13596	3.27867	17.9151
14	3	SPC5_MTK01:44	2023-04-11 18:09:04	0.00378973	0.158102	0.0517625	0.0551915	0.406449	2.60254	0.232109	0.0553246	0.00923734	0.00930192	0.0755141	0.0757069	0.260007	0.00728172	0.00216404	0.00812619	0.0520429	2.15136	98.1128	3.45068	1.65144	2.64116	15.4789
15	1	SPC5_MTK01:44	2023-04-11 16:44:23	0.00794019	0.248361	0.0702988	0.066472	0.423465	2.23028	0.263201	0.0781431	0.0116636	0.0123715	0.123347	0.110031	0.516024	0.00660456	0.00269953	0.00722788	0.0545714	3.97947	107.938	3.41569	2.07488	3.12014	16.4547
15	3	SPC5_MTK01:44	2023-04-11 15:19:50	0.00450671	0.167527	0.0461487	0.0488647	0.366245	2.33893	0.236081	0.0451063	0.00799895	0.00862278	0.0679934	0.0714937	0.277203	0.00558337	0.00170285	0.0077218	0.0575352	2.73587	88.8834	2.98457	1.44356	2.19246	12.5176
21	1	SPC5_MTK01:44	2023-04-11 18:19:38	0.00650793	0.135289	0.0432749	0.0408003	0.211892	1.18446	0.166887	0.0701775	0.0116894	0.0103257	0.0959718	0.0939514	0.426751	0.00729107	0.00298609	0.0151748	0.0801779	2.85532	86.1565	2.67539	1.46949	1.90054	9.2401
21	3	SPC5_MTK01:44	2023-04-11 16:12:40	0.00737446	0.136496	0.0416181	0.0374628	0.368317	2.57972	0.22861	0.0564989	0.00784202	0.0079178	0.0745334	0.0905391	0.352352	0.00626628	0.00192842	0.00884409	0.0670136	3.91524	87.225	2.85949	1.69527	2.35449	12.5386
22	1	SPC5_MTK01:44	2023-04-11 17:58:29	0.00559836	0.249805	0.078688	0.0621979	0.411802	2.25055	0.331011	0.140248	0.01708	0.0174144	0.152176	0.164476	0.515138	0.00860465	0.00297115	0.00920112	0.0601668	5.22313	131.559	4.6457	2.20752	2.9479	16.9414
22	3	SPC5_MTK01:44	2023-04-11 17:05:33	0.00423438	0.154729	0.0573108	0.0480489	0.37488	2.27475	0.195263	0.0673876	0.00895447	0.0102137	0.0868307	0.102832	0.244642	0.00577823	0.00160614	0.00426603	0.0437165	3.46757	94.393	3.68318	1.55191	2.31959	12.5202
23	1	SPC5_MTK01:44	2023-04-11 17:16:08	0.00691308	0.24971	0.0604003	0.0614146	0.369512	2.27713	0.310225	0.129382	0.0100382	0.0180903	0.131949	0.132241	0.470652	0.00922919	0.00220954	0.00772478	0.0588077	4.68498	124.896	3.94104	2.01807	2.8643	16.0591
23	3	SPC5_MTK01:44	2023-04-11 20:05:26	0.00622968	0.299605	0.0722653	0.102163	0.721496	3.87321	0.310886	0.10333	0.0105349	0.0135663	0.122687	0.133702	0.434429	0.00924902	0.00407125	0.0200795	0.11875	5.32829	134.347	3.69624	1.82791	3.33493	19.3746
26	1	SPC5_MTK01:44	2023-04-11 20:16:02	0.00437258	0.252847	0.060967	0.05773	0.394983	2.6776	0.304905	0.156477	0.0214022	0.0221881	0.162688	0.1752	0.521264	0.0117769	0.00302687	0.00988501	0.0626201	5.5362	149.303	4.58231	2.15773	3.02339	16.2772
26	3	SPC5_MTK01:44	2023-04-11 17:47:54	0.00595241	0.260208	0.0781661	0.0721767	0.659388	3.85887	0.270896	0.123718	0.0175688	0.0212081	0.176415	0.176474	0.402868	0.0111641	0.00405247	0.0135925	0.0863527	4.55781	124.338	4.20615	2.00012	3.10091	16.7086
27	1	SPC5_MTK01:44	2023-04-11 15:09:16	0.00659827	0.214373	0.0655869	0.0538338	0.374235	2.36113	0.244008	0.109846	0.0105274	0.0149946	0.128932	0.125455	0.565382	0.00774899	0.00240051	0.0113322	0.0730496	4.63713	113.215	4.07002	2.35871	3.33947	18.3942
27	3	SPC5_MTK01:44	2023-04-12 00:08:44	0.00589728	0.151996	0.0298889	0.0330596	0.351777	2.30921	0.166918	0.0749383	0.00968402	0.0109512	0.116894	0.113812	0.327053	0.00816331	0.00254226	0.0140102	0.0831435	4.25144	94.9779	3.10569	1.83935	2.66972	14.8193
28	1	SPC5_MTK01:44	2023-04-11 23:26:27	0.00961587	0.270122	0.0637049	0.0618061	0.432103	2.57177	0.255538	0.12199	0.0203952	0.0194028	0.163257	0.143678	0.712219	0.00996271	0.00296467	0.0109345	0.0645941	5.62879	133.94	3.90501	2.15793	3.20721	17.5409
28	3	SPC5_MTK01:44	2023-04-11 19:54:53	0.00572672	0.209698	0.0414854	0.0436105	0.440423	2.97652	0.219144	0.0623925	0.00948384	0.00919159	0.0814111	0.0864584	0.345167	0.00693271	0.00165585	0.0076816	0.0595395	3.9051	95.5663	2.58071	1.58626	2.33842	13.2619
29	1	SPC5_MTK01:44	2023-04-11 18:30:12	0.00864814	0.300634	0.0895932	0.0736635	0.403956	2.23561	0.325204	0.151741	0.0221162	0.0220699	0.141257	0.15226	0.45506	0.0109172	0.00334803	0.00728394	0.0519541	6.02738	135.681	4.86084	2.24682	2.8025	15.0227
29	3	SPC5_MTK01:44	2023-04-11 19:12:33	0.00472206	0.197452	0.0454573	0.0449931	0.461509	3.41771	0.234009	0.0908519	0.0118104	0.016391	0.11868	0.123971	0.303223	0.00877788	0.00236648	0.00795646	0.0537771	5.33563	111.515	4.09587	2.15012	2.98096	15.542
30	1	SPC5_MTK01:44	2023-04-11 16:33:49	0.00750242	0.242729	0.0723588	0.0591377	0.386771	2.24261	0.256825	0.134146	0.0234293	0.0193321	0.161888	0.157826	0.675713	0.0124154	0.00301441	0.0104187	0.0683207	6.44836	143.727	4.87699	2.56604	3.58216	19.7651
30	3	SPC5_MTK01:44	2023-04-11 18:40:47	0.00562539	0.237657	0.0585715	0.0523364	0.545744	3.69563	0.262563	0.0812537	0.00890819	0.0102139	0.0981742	0.10499	0.465426	0.00900521	0.00233549	0.00985899	0.073571	5.01271	117.593	3.66626	1.92115	2.85245	15.3567
31	1	SPC5_MTK01:44	2023-04-11 14:37:36	0.0081918	0.246116	0.0477257	0.0563739	0.41512	2.43802	0.227417	0.0985361	0.0147794	0.0146819	0.129954	0.131747	0.592182	0.00777725	0.00176276	0.0109379	0.0707762	5.20754	128.798	3.47292	2.33125	3.24694	17.5846
31	3	SPC5_MTK01:44	2023-04-11 21:08:54	0.00601837	0.209939	0.0346336	0.037344	0.430182	3.04494	0.216822	0.0669641	0.00650173	0.0074971	0.0897476	0.0937386	0.418847	0.0113538	0.00243363	0.0111049	0.0829197	4.81699	114.073	2.93283	1.7304	2.86183	16.9532
33	1	SPC5_MTK01:44	2023-04-11 16:23:14	0.00688569	0.227313	0.0568311	0.0531203	0.353064	1.99952	0.220701	0.145063	0.0285988	0.0243161	0.147363	0.146963	0.80291	0.0175665	0.00406968	0.0131451	0.0847599	6.99161	137.406	5.47665	2.44799	3.16131	17.5833
33	3	SPC5_MTK01:44	2023-04-11 23:15:52	0.00627535	0.197529	0.0434214	0.0405661	0.38824	2.57326	0.201522	0.0845044	0.0102272	0.0159231	0.0982691	0.10153	0.43078	0.0142655	0.00314814	0.0137255	0.0871652	5.68096	115.186	4.34841	1.92856	2.97386	16.5384
34	1	SPC5_MTK01:44	2023-04-11 19:01:58	0.00555961	0.149912	0.0290113	0.0384012	0.333599	1.92914	0.156837	0.106037	0.0187026	0.0155418	0.15167	0.14127	0.422944	0.00910467	0.0016521	0.0077402	0.0483518	3.73016	97.48	3.03511	1.69128	2.35147	11.1991
34	3	SPC5_MTK01:44	2023-04-11 14:27:03	0.0035925	0.12754	0.0208345	0.0241352	0.267535	2.05647	0.125492	0.0515694	0.00661691	0.00717949	0.0712068	0.0795534	0.253617	0.00706456	0.00208164	0.00872754	0.0623913	3.32493	79.634	2.22198	1.33667	1.94581	10.8706
35	1	SPC5_MTK01:44	2023-04-11 15:40:57	0.00848526	0.235141	0.063847	0.0611791	0.419577	2.21835	0.242124	0.107415	0.011782	0.0110929	0.114349	0.123666	0.44322	0.00934861	0.00392845	0.012174	0.0610353	6.75336	131.871	3.4914	1.99942	3.02765	16.099
35	3	SPC5_MTK01:44	2023-04-11 16:02:06	0.0054471	0.169369	0.0337298	0.0378881	0.427997	3.12256	0.213711	0.0640058	0.00684216	0.00760812	0.0811486	0.0935346	0.2863	0.00729332	0.0028335	0.0102185	0.0573722	4.89238	108.695	2.85596	1.78956	2.72954	15.5461
36	1	SPC5_MTK01:44	2023-04-11 20:26:38	0.00679155	0.275047	0.115602	0.0869078	0.40077	1.93551	0.321995	0.115926	0.0196159	0.0172775	0.137054	0.136652	0.594752	0.0122332	0.00450728	0.0206621	0.102398	4.8495	138.41	5.26659	2.26479	2.99723	16.3957
36	3	SPC5_MTK01:44	2023-04-11 15:51:32	0.00513036	0.169229	0.0448876	0.0499698	0.501038	3.6842	0.25268	0.07453	0.0104136	0.0099051	0.126012	0.133378	0.424423	0.0104129	0.00248702	0.0122727	0.0757907	4.05582	118.824	3.44475	1.95165	2.94903	16.6932
38	1	SPC5_MTK01:44	2023-04-12 00:29:54	0.00591094	0.250768	0.0677543	0.0762479	0.390808	2.103	0.271328	0.120264	0.024402	0.0205876	0.151291	0.148262	0.58794	0.010827	0.00266503	0.00919525	0.0542189	5.07835	143.466	4.93736	2.55081	3.07342	15.9358
38	3	SPC5_MTK01:44	2023-04-11 15:30:24	0.0070096	0.295582	0.0901223	0.0696952	0.539741	2.80132	0.29243	0.10797	0.0133287	0.015274	0.13135	0.125744	0.386419	0.0118829	0.00318082	0.0113928	0.0693938	5.9783	139.062	5.08218	2.18596	3.22345	15.9377
39	1	SPC5_MTK01:44	2023-04-11 19:23:09	0.00719044	0.193207	0.0489022	0.050811	0.444787	2.01798	0.151209	0.0913918	0.0120607	0.0119112	0.142706	0.122347	0.379705	0.0110031	0.00345781	0.0180047	0.0811025	3.79629	113.819	3.73628	2.21355	3.46841	18.5324
39	3	SPC5_MTK01:44	2023-04-11 21:40:42	0.00522783	0.209621	0.0542555	0.0563558	0.657114	3.76816	0.163046	0.0922116	0.0104186	0.0119329	0.173935	0.163063	0.34365	0.01388	0.00492582	0.0260328	0.146	5.68294	128.126	3.80779	2.69167	4.89407	27.1751
41	1	SPC5_MTK01:44	2023-04-12 02:05:00	0.00436027	0.207473	0.0417628	0.0429934	0.261521	1.56431	0.244396	0.101536	0.00951617	0.0140618	0.102989	0.119771	0.352618	0.00684693	0.00291188	0.00616476	0.0513281	4.06185	127.232	3.99841	1.96174	2.56034	15.3724
41	3	SPC5_MTK01:44	2023-04-12 03:18:58	0.00281909	0.14698	0.0273325	0.0325973	0.294222	2.20445	0.217222	0.0743955	0.0074543	0.0104265	0.0805136	0.109743	0.305492	0.00675721	0.00281931	0.0088436	0.0761246	4.32078	115.811	3.61314	1.8634	2.79121	17.7816
43	1	SPC5_MTK01:44	2023-04-12 08:04:44	0.00847957	0.174593	0.0442094	0.0372683	0.264866	1.64695	0.175561	0.0907562	0.0159526	0.0163472	0.135645	0.135861	0.433998	0.00714911	0.00176374	0.00663839	0.0465184	5.23937	106.345	3.71292	2.21108	2.92312	15.0426
43	3	SPC5_MTK01:44	2023-04-12 02:57:50	0.00441129	0.184975	0.0496984	0.0404459	0.405559	3.01357	0.197866	0.0682033	0.00894723	0.0123163	0.122752	0.135308	0.294401	0.00739507	0.00205439	0.00847973	0.0616055	5.6714	111.448	3.66927	2.11537	3.02475	16.5498
45	1	SPC5_MTK01:44	2023-04-12 08:57:33	0.00621092	0.205859	0.0654029	0.0659122	0.414613	2.09138	0.214825	0.10165	0.0147476	0.0188256	0.103854	0.107432	0.421323	0.0067782	0.00279659	0.0100352	0.0576755	4.73301	106.691	4.23325	2.17679	2.83992	13.9263
45	3	SPC5_MTK01:44	2023-04-12 03:40:08	0.00303364	0.15396	0.0571308	0.0498009	0.307696	1.77656	0.221684	0.0639574	0.012765	0.0100824	0.0780579	0.0857717	0.309739	0.00856591	0.00313356	0.0123518	0.071937	3.20697	91.8865	3.52545	1.49737	2.02315	10.7244
46	1	SPC5_MTK01:44	2023-04-12 01:33:14	0.00776332	0.207726	0.0565417	0.0569007	0.350264	1.72209	0.19802	0.0998697	0.0197275	0.0195019	0.139006	0.140085	0.393952	0.0061157	0.00154093	0.00529065	0.0396575	4.10065	109.811	3.9829	2.06408	2.72325	13.7281
46	3	SPC5_MTK01:44	2023-04-12 04:32:57	0.00405416	0.184349	0.0426328	0.0498897	0.587715	3.61317	0.181709	0.0664801	0.00848526	0.0117984	0.102101	0.0972071	0.288441	0.00607121	0.0025806	0.00777195	0.0476925	3.8679	96.6292	2.98555	1.86069	2.7546	13.7606
48	1	SPC5_MTK01:44	2023-04-12 01:54:25	0.00420945	0.227887	0.055173	0.0477255	0.317493	1.93501	0.286258	0.115643	0.0146947	0.0168469	0.132173	0.138041	0.38763	0.00772567	0.00196469	0.00573316	0.0445962	2.89626	121.239	3.7596	1.53817	2.35392	14.07
48	3	SPC5_MTK01:44	2023-04-12 03:29:33	0.00345723	0.121751	0.0335534	0.0302503	0.26862	2.02653	0.158342	0.0683593	0.0098384	0.0105989	0.0850238	0.0995394	0.279681	0.00718617	0.00189929	0.00935518	0.0541371	2.10097	92.3111	2.88108	1.14261	1.96007	12.3998
49	1	SPC5_MTK01:44	2023-04-12 06:18:46	0.00683699	0.220299	0.0456842	0.0583834	0.408138	2.44694	0.299691	0.166059	0.0247993	0.0290817	0.208298	0.210829	0.733135	0.0127805	0.00185711	0.010919	0.0738067	5.42819	137.498	4.31351	2.30558	3.01693	16.0482
49	3	SPC5_MTK01:44	2023-04-12 01:12:07	0.00533565	0.189003	0.0494861	0.0585816	0.49359	3.20871	0.308708	0.106826	0.0141497	0.02112	0.147908	0.169823	0.393559	0.0113393	0.0029274	0.0122092	0.0978144	5.16365	117.991	3.54723	1.69206	2.41871	12.9278
50	1	SPC5_MTK01:44	2023-04-12 09:50:30	0.00746222	0.218599	0.0847989	0.0684727	0.410938	2.1265	0.260547	0.095641	0.0121259	0.0161362	0.110742	0.118929	0.425302	0.0065317	0.00183104	0.0047403	0.047919	4.8252	124.995	4.5398	2.4645	3.07653	17.1993
50	3	SPC5_MTK01:44	2023-04-12 07:32:54	0.00449338	0.248904	0.0326606	0.0533828	0.946264	4.81763	0.150589	0.0757851	0.00901527	0.0126415	0.138559	0.129733	0.306882	0.00755455	0.00152926	0.00918921	0.0710044	5.11382	128.062	3.74037	3.12167	4.86058	25.9306
51	1	SPC5_MTK01:44	2023-04-12 01:22:40	0.0055957	0.200046	0.0654378	0.0607258	0.36936	2.29589	0.233952	0.148123	0.024656	0.0207963	0.16038	0.158383	0.607337	0.012424	0.00410093	0.0110065	0.0774054	6.93861	127.777	5.15703	2.42591	2.94633	16.3346
51	3	SPC5_MTK01:44	2023-04-12 07:22:18	0.00419226	0.145365	0.0282457	0.0315526	0.349441	2.67712	0.137806	0.0703519	0.0117819	0.0107851	0.0974102	0.116142	0.384584	0.00941975	0.00405603	0.0110195	0.0837858	5.05682	93.696	3.01156	1.75808	2.7947	16.9886
52	1	SPC5_MTK01:44	2023-04-12 09:08:09	0.00631391	0.285599	0.0931599	0.0879188	0.466882	2.42211	0.299899	0.116373	0.015622	0.0174886	0.122472	0.114918	0.518007	0.00720022	0.00249303	0.00861938	0.0560788	5.70316	126.778	4.66658	2.3006	3.38145	18.2189
52	3	SPC5_MTK01:44	2023-04-12 05:04:44	0.00586124	0.19025	0.0436879	0.0509552	0.485392	3.04879	0.215196	0.0730574	0.00999768	0.0119546	0.0982487	0.0930472	0.322983	0.00724192	0.00166826	0.00785894	0.0552238	4.7677	99.9582	3.27581	2.01627	2.97029	16.1601
53	1	SPC5_MTK01:44	2023-04-12 03:50:42	0.00602821	0.24917	0.0764056	0.0751976	0.559671	3.44184	0.344268	0.123206	0.0188026	0.0206829	0.151208	0.124493	0.571335	0.0093051	0.00239971	0.00960983	0.0602864	7.10386	131.799	5.20864	3.11738	3.76619	19.362
53	3	SPC5_MTK01:44	2023-04-12 08:15:17	0.00481483	0.180843	0.038239	0.0427739	0.451915	2.75528	0.266808	0.0648461	0.00962815	0.00961605	0.0830083	0.0806979	0.292195	0.00598798	0.00167304	0.00832763	0.0580836	5.52632	99.5382	3.47622	2.04071	2.68356	14.789
54	1	SPC5_MTK01:44	2023-04-12 02:15:34	0.00832177	0.224063	0.0824497	0.0724765	0.427845	2.25705	0.279292	0.119973	0.0148615	0.01682	0.148812	0.145575	0.728787	0.0129057	0.00277884	0.0108746	0.0738941	5.67235	138.205	4.6362	2.15098	3.26211	18.4389
54	3	SPC5_MTK01:44	2023-04-12 05:57:36	0.00337319	0.164102	0.0425282	0.039522	0.259149	1.81601	0.179798	0.0704032	0.0109055	0.0113223	0.0918893	0.110633	0.441713	0.0133294	0.00325771	0.0108234	0.0784602	4.04528	124.553	3.88328	1.79532	2.7466	15.834
55	1	SPC5_MTK01:44	2023-04-12 08:47:00	0.00486986	0.189834	0.0434015	0.045052	0.338545	2.17523	0.218258	0.0974491	0.0158092	0.0134084	0.0978121	0.0965135	0.593475	0.00888246	0.00305695	0.0104454	0.0636322	5.11971	122.494	4.27589	2.00705	2.73287	13.9327
55	3	SPC5_MTK01:44	2023-04-12 01:43:50	0.00562001	0.180224	0.0425272	0.0402833	0.549694	3.76047	0.188814	0.0748618	0.00927907	0.0105635	0.100282	0.104906	0.46574	0.00949859	0.00307917	0.0134026	0.0876244	4.94706	111.086	3.57184	2.34099	3.2681	17.2149
56	1	SPC5_MTK01:44	2023-04-12 08:25:51	0.00960604	0.258309	0.0885395	0.0684729	0.426532	2.3204	0.256065	0.155962	0.0160766	0.0215064	0.187079	0.211744	0.540649	0.00986092	0.00420102	0.0145274	0.0818788	6.52608	127.928	4.33039	2.2933	3.51266	19.4281
56	3	SPC5_MTK01:44	2023-04-12 04:54:09	0.00385893	0.16369	0.0446265	0.0398841	0.506322	3.14053	0.195638	0.0963414	0.0147545	0.0142335	0.133455	0.158803	0.371293	0.00927753	0.00214329	0.0119168	0.0795036	4.2576	104.251	3.48446	1.76088	2.90713	16.7358
57	1	SPC5_MTK01:44	2023-04-12 09:18:44	0.00694702	0.249336	0.0659278	0.058087	0.3888	2.25793	0.248161	0.100688	0.0153298	0.0165251	0.130684	0.136418	0.543917	0.010281	0.0033386	0.0114996	0.0771388	5.05295	125.782	4.42576	2.49661	3.27452	17.5271
57	3	SPC5_MTK01:44	2023-04-12 07:54:05	0.00478431	0.152124	0.02702	0.0369566	0.409937	2.95553	0.188724	0.0666078	0.00945072	0.0108545	0.0953513	0.107589	0.359744	0.00905927	0.00269706	0.0114939	0.0892182	3.62695	104.371	3.12473	1.68192	2.68855	14.7813
60	1	SPC5_MTK01:44	2023-04-12 05:15:17	0.00657706	0.194747	0.0472946	0.0492645	0.333733	2.00578	0.191276	0.14308	0.0186972	0.0266297	0.196449	0.175017	0.567022	0.0100425	0.00200636	0.00821205	0.0643345	5.35328	117.793	4.03308	2.16986	2.86557	15.2242
60	3	SPC5_MTK01:44	2023-04-12 05:47:00	0.00404719	0.169133	0.0423859	0.0375147	0.499114	3.56756	0.201534	0.0960907	0.0151455	0.0156923	0.140938	0.136728	0.470249	0.0103338	0.00236282	0.00844638	0.0722064	5.08227	110.048	3.88366	2.10182	3.08566	16.1798
61	1	SPC5_MTK01:44	2023-04-12 04:11:50	0.00931055	0.200933	0.0717136	0.0592038	0.291576	1.56514	0.252218	0.109489	0.0156192	0.0175002	0.111041	0.107691	0.426413	0.00861127	0.00262365	0.00786723	0.0626551	4.39396	102.149	3.52696	1.80738	2.13649	12.9236
61	3	SPC5_MTK01:44	2023-04-12 06:50:32	0.00349386	0.138314	0.0268318	0.0259411	0.231715	1.83397	0.160016	0.0794229	0.00733797	0.011158	0.0912465	0.105187	0.293851	0.0072002	0.00268741	0.00819257	0.0612229	3.1625	91.0079	2.64744	1.2915	2.08216	13.1903
62	1	SPC5_MTK01:44	2023-04-12 08:36:25	0.0059306	0.232091	0.0639249	0.0555196	0.318787	1.76016	0.190216	0.0869269	0.0213428	0.0150218	0.113151	0.124105	0.413163	0.00830805	0.00289705	0.00882926	0.0613528	4.49404	137.571	4.31472	1.95595	2.84865	17.2583
62	3	SPC5_MTK01:44	2023-04-12 04:01:16	0.00421709	0.248855	0.057262	0.0499621	0.573493	3.72657	0.282959	0.0985375	0.0201773	0.0153067	0.13015	0.158333	0.435757	0.0112736	0.002307	0.0117793	0.0923144	4.24049	164.506	5.21567	2.08275	3.91315	23.7716
63	1	SPC5_MTK01:44	2023-04-12 07:11:43	0.00753176	0.248823	0.0521328	0.05867	0.367299	2.21057	0.278724	0.109431	0.0184249	0.0223425	0.151912	0.152112	0.651582	0.0102896	0.00229462	0.00798974	0.0583518	6.09711	140.041	4.13954	2.22285	2.85085	16.1825
63	3	SPC5_MTK01:44	2023-04-12 04:22:22	0.00452335	0.18225	0.0457779	0.0480057	0.380196	2.35574	0.241928	0.0633461	0.0121446	0.0142725	0.094001	0.10131	0.36713	0.0101609	0.00170936	0.00820926	0.0611382	4.54512	114.132	3.79414	1.6526	2.16421	11.4913
65	1	SPC5_MTK01:44	2023-04-12 09:29:20	0.00707239	0.217242	0.0457666	0.0398737	0.258861	1.99827	0.218999	0.0894777	0.011389	0.0116104	0.101289	0.117971	0.431289	0.00775613	0.00319545	0.00703424	0.0666227	5.34149	130.119	3.64277	1.89255	2.93292	19.2985
65	3	SPC5_MTK01:44	2023-04-12 03:08:25	0.00515076	0.182047	0.0241943	0.0287476	0.434237	3.44968	0.268934	0.0597207	0.00720743	0.00901308	0.0885571	0.105433	0.326431	0.00769642	0.0025735	0.0100951	0.077729	3.84865	115.176	2.88496	1.60072	2.82373	16.7757
66	1	SPC5_MTK01:44	2023-04-12 04:43:33	0.00778446	0.242371	0.0574348	0.0493143	0.574424	3.8609	0.185217	0.104327	0.0113792	0.0125193	0.121615	0.119078	0.417218	0.00653026	0.00232301	0.0107208	0.0685755	9.0834	136.065	4.20679	3.03224	4.7011	25.8862
66	3	SPC5_MTK01:44	2023-04-12 02:26:05	0.00530427	0.208113	0.076105	0.0674264	0.685139	3.61622	0.277154	0.0678291	0.0093581	0.00986484	0.0907712	0.0879126	0.279131	0.00764695	0.00323577	0.00852147	0.0620192	6.90334	114.638	4.57393	2.15905	3.27031	15.8939
68	1	SPC5_MTK01:44	2023-04-12 10:11:42	0.0068953	0.2471	0.0822589	0.0848557	0.602336	3.80916	0.326865	0.127726	0.0279231	0.031293	0.205956	0.187975	0.583895	0.0162468	0.00449806	0.0154523	0.0878312	6.3274	166.551	7.04728	3.50177	4.62632	23.5392
68	3	SPC5_MTK01:44	2023-04-12 05:25:52	0.00608368	0.162395	0.0415992	0.0494352	0.547734	3.76278	0.284873	0.0646693	0.0111673	0.0122152	0.103599	0.109316	0.33223	0.00729601	0.00184679	0.00964491	0.069344	4.09179	116.753	3.51432	1.85556	2.84363	15.3656
79	1	SPC5_MTK01:44	2023-04-12 06:29:21	0.00659048	0.233296	0.0941979	0.0711394	0.395788	1.83142	0.220025	0.130437	0.0197397	0.015726	0.160615	0.135608	0.710516	0.0125082	0.00320137	0.00925387	0.0579321	4.35589	140.497	5.40308	2.18846	3.09214	15.9029
79	3	SPC5_MTK01:44	2023-04-12 07:01:08	0.00366983	0.173956	0.0599431	0.0424475	0.329194	2.03603	0.165509	0.0791076	0.0115797	0.011352	0.0917804	0.0982568	0.374045	0.0100893	0.00328567	0.0118264	0.0623319	4.75331	109.53	3.80995	1.60914	2.39345	13.1863
